# Supplementary material for: Rhesus Monkeys Have a Counting Ability and Can Count from One to Six
Source: Brain Sci. 2021 Jul 30;11(8):1011. doi: 10.3390/brainsci11081011 (PMC8394657; doi:10.3390/brainsci11081011)
Supplement: Supplementary file 1 [file brainsci-11-01011-s001.zip]

Archive with 1 entries (1 files):
- brainsci-1273700-supplementary.mpg
